# Supplementary material for: Simultaneous Production of a Virus-Like Particle Linked to dsRNA to Enhance dsRNA Delivery for Yellow Head Virus Inhibition
Source: Viruses. 2022 Nov 22;14(12):2594. doi: 10.3390/v14122594 (PMC9785521; doi:10.3390/v14122594)
Supplement: Supplementary file 1 [file viruses-14-02594-s001.zip]

Archive with 1 entries (1 files):
- viruses-2028738-supplementary.pdf
